# Supplementary material for: Increased Susceptibility of Mycobacterium tuberculosis to Ethionamide by Expressing PPs-Induced Rv0560c
Source: Antibiotics (Basel). 2022 Oct 4;11(10):1349. doi: 10.3390/antibiotics11101349 (PMC9598822; doi:10.3390/antibiotics11101349)
Supplement: Supplementary file 1 [file antibiotics-11-01349-s001.zip]

Archive with 1 entries (1 files):
- antibiotics-1935178-supplementary.pdf
